# Supplementary material for: Long-Term Supplementation of Ozonated Sunflower Oil Improves Dyslipidemia and Hepatic Inflammation in Hyperlipidemic Zebrafish: Suppression of Oxidative Stress and Inflammation against Carboxymethyllysine Toxicity
Source: Antioxidants (Basel). 2023 Jun 8;12(6):1240. doi: 10.3390/antiox12061240 (PMC10294983; doi:10.3390/antiox12061240)
Supplement: Supplementary file 1 [file antioxidants-12-01240-s001.zip]

Archive with 2 entries (2 files):
- OSO 2% 1시간.mp4
- CML 6mM 1 hr.mp4
